# Supplementary material for: Paramecium bursaria as a Potential Tool for Evaluation of Microplastics Toxicity
Source: Biology (Basel). 2022 Dec 19;11(12):1852. doi: 10.3390/biology11121852 (PMC9775370; doi:10.3390/biology11121852)
Supplement: Supplementary file 1 [file biology-11-01852-s001.zip]

Archive with 1 entries (1 files):
- biology-2054204-supplementary.pdf
